# Supplementary material for: Phylogenetic Analysis and Molecular Evolution Patterns in the MIR482-MIR1448 Polycistron of Populus L
Source: PLoS One. 2012 Oct 18;7(10):e47811. doi: 10.1371/journal.pone.0047811 (PMC3475693; doi:10.1371/journal.pone.0047811)
Supplement: Text S1 — 12 poplar EST sequences contain miR482-miR1448 polycistron. (TXT) [file pone.0047811.s004.txt]

Text S1. 12 poplar EST sequences contain miR482-miR1448 polycistron.

>gi|161916516|gb|DB893031.1|DB893031 DB893031 full-length enriched poplar cDNA library, mixture of leaf, bud, stem, root Populus nigra cDNA clone PnFL2-103_P19 5', mRNA sequence
ACCTTGCTCCTGTCTATGGTGTGTAATAGATGAGAGAAACGGAGAGTCCTAGCAAGTCTTTGGAGATGGG
AGAGTATGCAAGAAGGAAAAATTCATGATTTAATATTCCTTCTTGCCTACTCCTCCCATTCCATCTGCTT
TCTGCGACTCCTCTATTTCCTTATTCTAGACAAAAGCGTGATCTAAAATTAATCAAGGAGCAAGAGGGAA
AGGAAAGAGGGTTGCTGGGAGTTACGGGTATGGGAGGATTGGACAGTACTGCTTGGTTTTAGTTAACCAA
AGTCTGTTCTTTCCAACGCCTCCCATACCGGTGATCTCCAGCTGTTTCCTCCCTTTCCCTTGCTTGTCCT
GCTTCAGATCCTTCAGTTCGGTAAGATCTGTCCTTGTATGCTTGTCGTTGGTCACATGATGATGGTGGTG
ATGCGTGCTCTTCTTTTGTTTTTGAAAAAGGAACATCATTTCGTTGACTTGTTAATCTTGCTTTTACGCG
GGATATTGTTACATGTCTTGTATAATGATTTTTATTAGCCCTTTTTTATGCTCAGGTGACAAAAGCGAGT
TGTTGGTTATGGAGTATCGTTGAAAAGATTAGAGGAAGTTTTGATCTGTTGGTAGATCTGAGTAAATCAT
TTGTCAATCCAGCTAGATTTAATATTAGCAACTG

>gi|161916189|gb|DB893204.1|DB893204 DB893204 full-length enriched poplar cDNA library, mixture of leaf, bud, stem, root Populus nigra cDNA clone PnFL2-104_P06 5', mRNA sequence
AACTTGCTCCTGTCTATGGTGTGTAATAGATGAGAGAAACGGAGAGTCCTAGCAAGTCTTTGGAGATGGG
AGAGTATGCAAGAAGGAAAAATTCATGATTTAATATTCCTTCTTGCCTACTCCTCCCATTCCATCTGCTT
TCTGCGACTCCTCTATTTCCTTATTCTAGACAAAAGCGTGATCTAAAATTAATCAAGGAGCAAGAGGGAA
AGGAAAGAGGGTTGCTGGGAGTTACGGGTATGGGAGGATTGGACAGTACTGCTTGGTTTTAGTTAACCAA
AGTCTGTTCTTTCCAACGCCTCCCATACCGGTGATCTCCAGCTGTTTCCTCCCTTTCCCTTGCTTGTCCT
GCTTCAGATCCTTCAGTTCGGTAAGATCTGTCCTTGTATGCTTGTCGTTGGTCACATGATGATGGTGGTG
ATGCGTGCTCTTCTTTTGTTTTTGAAAAAGGAACATCATTTCGTTGACTTGTTAATCTTGCTTTTACGCG
GGATATTGTTACATGTCTTGTATAATGATTTTTATTAGCCCTTTTTTATGCTCAGGTGACAAAAGCGAGT
TGTTGGTTATGGAGTATCGT

>gi|60209839|gb|BP928209.1|BP928209 BP928209 full-length enriched poplar cDNA library Populus nigra cDNA clone PnFL1-080_B02.f 5', mRNA sequence
AACTTGCTCCTGTCTATGGTGTGTAATAGATGAGAGAAACGGAGAGTCCTAGCAAGTCTTTGGAGATGGG
AGAGTATGCAAGAAGGAAAAATTCATGATTTAATATTCCTTCTTGCCTACTCCTCCCATTCCATCTGCTT
TCTGCGACTCCTCTATTTCCTTATTCTAGACAAAAGCGTGATCTAAAATTAATCAAGGAGCAAGAGGGAA
AGGAAAGAGGGTTGCTGGGAGTTACGGGTATGGGAGGATTGGACAGTACTGCTTGGTTTTAGTTAACCAA
AGTCTGTTCTTTCCAACGCCTCCCATACCGGTGATCTCCAGCTGTTTCCTCCCTTTCCCTTGCTTGTCCT
GCTTCAGATCCTTCAGTTCGGTAAGATCTGTCCTTGTATGCTTGTCGTTGGTCACATGATGATGGTGGTG
ATGCGTGCTCTTCTA

>gi|56823647|gb|CX176223.1|CX176223 G01_69-22_13.ab1 leaf inoculated with Marssonia pathogen of Populus deltoides Populus deltoides cDNA, mRNA sequence
GGCACGAGGGAGAAACGGAGAGTCCTAGCAAGTCTTTGGAGATGGGAGAGTATGCAAGAAGAAAAAATTC
ATGATTTAATATTCCTTCTTGCCTACTCCTCCCATTCCATCTGCTTTCTGCGACTCCTCTCTTTCCTTAT
TCTAGACAAAAGCGTGATCTAAAATTAATCAAGGAGCAAGAGGGAAAGGAAAGAGGGTTGCTGGGAGTTA
CGGGTATGGGAGGATTGGACAGTGCTGCTTGGTTTTAATTAACCAAAGTCTGTTCTTTCCAACGCCTCCC
ATACCGGTGATCTCCAGCTTTTTCCTCCCTTTCCCTTGCTTGTCCTGCTTCAGATCCTTCAGTTCGGTAA
GATCTGTCCTTGTATGCTTGTCGTTGGTCACATGATGATGTTGGTGATGCGTGCTCTTCTTTTGTTTTTA
AAAAAGAACATCATTTCGTTGACTTGTTAATCTTGCTTTTACGCGGGATATTGTTACATGTCTTGTATGA
TGATTTTTATTAGCCCTTTTTTTATGCTCAGGTGACAAGCGAGTTGTTGGTTATGGAGTATCGTTGAAAA
GATTAGAGGAAGTTTTGATCTGTTGGTAGATCTGAGTAAATCATTTGTCAATCCAGCTAGATTTAATATT
AGCAACTGATAAATCATGTGTTTTGAAATGACAACTGTGATATTCACAACATATCTGTTCGCGCCTCTTC
GATTCCGGGGATGCTGTCTCAGTTGGCTCTATACT

>gi|56823005|gb|CX175581.1|CX175581 H02_69-31_16.ab1 leaf inoculated with Marssonia pathogen of Populus deltoides Populus deltoides cDNA, mRNA sequence
AGTGGATCCAAAGAATTCGGCACGAGGGAGAAACGGAGAGTCCTAGCAAGTCTTTGGAGATGGGAGAGTA
TGCAAGAAGAAAAAATTCATGATTTAATATTCCTTCTTGCCTACTCCTCCCATTCCATCTGCTTTCTGCG
ACTCCTCTCTTTCCTTATTCTAGACAAAAGCGTGATCTAAAATTAATCAAGGAGCAAGAGGGAAAGGAAA
GAGGGTTGCTGGGAGTTACGGGTATGGGAGGATTGGACAGTGCTGCTTGGTTTTAATTAACCAAAGTCTG
TTCTTTCCAACGCCTCCCATACCGGTGATCTCCAGCTTTTTCCTCCCTTTCCCTTGCTTGTCCTGCTTCA
GATCCTTCAGTTCGGTGACAAGCGAGTTGTTGGTTATGGAGTATCGTTGAAAAGATTAGAGGAAGTTTTG
ATCTGTTGGTAGATCTGAGTAAATCATTTGTCAATCCAGCTAGATTTAATATTAGCAACTGATAAATCAT
GTGTTTTGAAATGACAACTGTGATATTCACAACATATCTGTTCGCGCCTCTTCGATTCCGGGGATGCTGT
CTCAGTTGGCTCTATACTGCAGTGCGTAATTAGCTCTGATGTTCCTTGATTTGTTCTTTGAATTTGGAAT
TTATTTTGAGCATCTGTCCACGCGTTTCTTCTATTATGGATGAACCCACATGATTCATACGATGGGTGGA
TGAAATCATGCATATCATACGGGTGTGGTCAGCTT

>gi|73889806|gb|DT492544.1|DT492544 WS02551.C21_B21 PT-MB-N-A-15 Populus trichocarpa cDNA clone WS02551_B21 3', mRNA sequence
TTTTTTTTTTTTTTTTTTGACCTTATAAGATTAAATCTAGCTGTATTGACAAATGATTTACTTTTATCTA
CCAACAGATTAAAACTTCCTCTAATCTTTTCAACGATACTCCATAACCAACAACTCGCTTTTGTCACCTG
AGCATAAAAAAATGGCTAATAAAAATCATTATACAAGACATGTAACAATATCCCGCCCAAAAGCAAGATT
AACAAGTCAACGAAATGATGCTCTTTTTTAAAAAACAAAAGAAGAGCACGCATCACCACCATCATCATGT
GACCAACGACAAGCATACAAGGACAGATCTTACCGAACTGAAGGATCTGAAGCAGGACAAGCAAGGGAAA
GGGAGGAAACAGCTGGAGATCACCGGTATGGGAGGCGTTGGAAAGAACAGACTTTGGTTAATTAAAACCA
AGCAGTACTGTCCAATCCTCCCATACCCGTAACTCCCAGCAACCCTCTTTCCTTTCCCTCTTGCTCCTTG
ATTAATTTTAGATCACGCTTTTGTCTAGAATAAGGAAAGAGAGGAGTCGCAGAAAGCAGATGGAATGGGA
GGAGTAGGCAAGAAGGAATATTAAATCATGAATTTTTCTTCTTGCATACTCTCCCATCTCCAAAGACTTG
CTAGGACTCTCCGTTTCTCC

>gi|52497841|gb|CV244866.1|CV244866 WS0255.B21_N11 PT-MB-N-A-15 Populus trichocarpa cDNA clone WS0255_N11 3', mRNA sequence
TTTTTTTTTTTTTTTTTTCCAGTTGCTAATATTAAATCTAGCTGTATTGACAAATGATTTACTCAGATCT
ACCAACAGATTAAAACTTCCTCTAATCTTTTCAACGATACTCCATAACCAACAACTCGCTTTTGTCACCT
GAGCATAAAAAAATGGCTAATAAAAATCATTATACAAGACATGTAACAATATCCCGCCCAAAAGCAAGAT
TAACAAGTCAACGAAATGATGCTCTTTTTTAAAAAACAAAGAAGAGCACGCATCACCACCATCATCATGT
GACCAACGACAAGCATACAAGGACAGATCTTACCGAACTGAAGGATCTGAAGCAGGACAAGCAAGGGAAA
GGGAGGAAACAGCTGGAGATCACCGGTATGGGAGGCGTTGGAAAGAACAGACTTTGGTTAATTAAAACCA
AGCAGTACTGTCCAATCCTCCCATACCCGTAACTCCCAGCAACCCTCTTTCCTTTCCCTCTTGCTCCTTG
ATTAATTTTAGATCACGCTTTTGTCTAGAATAAGGAAAGAGAGGAGTCGCAGAAAGCAGATGGAATGGGA
GGAGTAGGCAAGAAGGAATATTAAATCATGAATTTTTCTTCTTGCATACTCTCCCATCTCCAAAGACTTG
CTAGGACTCTCCGTTTCTCTCATCTATTACC

>gi|56816943|gb|CX169519.1|CX169519 E09_69-37_09.ab1 leaf inoculated with Marssonia pathogen of Populus deltoides Populus deltoides cDNA, mRNA sequence
GGCACGAGGGTAATAGATGAGAGAAACGGAGAGTCCTAACAAGTCTTTGGAGATGGGAGAGTATGCAAGA
AGAAAAAATTCATGATTTAATATTCCTTCTTGCCTACTCCTCCCATTCCATCTGCTTTCTGCGACTCCTC
TCTTTCCTTATTCTAGACAAAAGCGTGATCTAAAATTAATCAAGGAGCAAGAGGGAAAGGAAAGAGGGTT
GCTGGGAGTTACGGGTATGGGAGGATTGGACAGTGCTGCTTGGTTTTAATTAACCAAAGTCTGTTCTTTC
CAACGCCTCCCATACCGGTGATCTCCAGCTTTTTCCTCCCTTTCCCTTGCTTGTCCTGCTTCAGATCCTT
CAGTTCGGTGACAAGCGAGTTGTTGGTTATGGAGTATCGTTGAAAAGATTAGAGGAAGTTTTGATCTGTT
GGTAGATCTGAGTAAATCATTTGTCAATCCAGCTAGATTTAATATTAGCAACTGATAAATCATGTGTTTT
GAAATGACAACTGTGATATTCACAACATATCTGTTCGCGCCTCTTCAATTCCGGGGATGCTGTCTCAGTT
GGCTCTATACTGCAGTGCGTAATTAGCTCTGATGTTCCTTGATTTGTTCTTTGAATTTGGAAATTATTTT
GAGCATCTGT

>gi|24061500|gb|BU870403.1|BU870403 Q012B01 Populus flower cDNA library Populus trichocarpa cDNA 5 prime, mRNA sequence
GGATATTAACACCATCTAGAAAGCCTCGTCTTCACGGCTCCTGTCTGTGGTGTGTAATAGATGAGAGAAA
CGGAGAGTCTTAGCAAGTCTTTGGAGATGGGAGAGTATGCAAGAAGGAAAAATTCATGATTTAATATCTC
TTCTTGCCTACTCCTCCCATTCCATCTGCTTTCTGCGACTCCTCTCTTTCCTTATTCTAAACAAAAGCGT
GATCTAAAATTAATGAAGGAGCAAGAGGGAAAGGAAAGAGGGTTGCTGGGAGTTACGGGTATGGGAGGAT
TGGACAGGCCTGCTTGGCTTTAATTAACCAAAGTCTGTTCTTTCCAACGCCTCCCATACCGGTGATCTCC
AGCTGTTTCCTCCCTTTCCCTTGCTTGTCCTGCTTCAGATCCTTCGGTTTGGTAAGATCTGCCCCTGTAT
GCATGTCGTTGGTCTCATGATGATGGTGATGATGCGTGCTCTTCTCTTGTTTTTTAAAAAAGAATATCAT
TTCGTTGCCTTGTTAATCTTGCTTTTATGCGGGATATTGTTATGTGTCTATTATAATGATTTATGTTAGC
CCTTTTTTTTTATGCTCANGTGACAAAAGCGAGTTGTTGGTTATGGAGTATCGTTGAAAAGATTAGAGGA
AGTTTTGA

>gi|24060990|gb|BU869893.1|BU869893 Q005H01 Populus flower cDNA library Populus trichocarpa cDNA 5 prime, mRNA sequence
GGAACGGCTCCTGTCTGTGGTGTGTAATAGATGAGAGAAACGGAGAGTCTTAGCAAGTCTTTGGAGATGG
GAGAGTATGCAAGAAGGAAAAATTCATGATTTAATATCTCTTCTTGCCTACTCCTCCCATTCCATCTGCT
TTCTGCGACTCCTCTCTTTCCTTATTCTAAACAAAAGCGTGATCTAAAATTAATGAAGGAGCAAGAGGGA
AAGGAAAGAGGGTTGCTGGGAGTTACGGGTATGGGAGGATTGGACAGGCCTGCTTGGCTTTAATTAACCA
AAGTCTGTTCTTTCCAACGCCTCCCATACCGGTGATCTCCAGCTGTTTCCTCCCTTTCCCTTGCTTGTCC
TGCTTCAGATCCTTCGGTTTGGTAAGATCTGCCCCTGTATGCATGTCGTTGGTCTCATGATGATGGTGAT
GATGCGTGCTCTTCTCTTGTTTTTTAAAAAAGAATATCATTTCGTTGCCTTGTTAATCTTGCTTTTATGC
GGGATA

>gi|24065175|gb|BU873651.1|BU873651 Q057H05 Populus flower cDNA library Populus trichocarpa cDNA 5 prime, mRNA sequence
GGCCGGGGGAGGGAAACGGAGAGTCTTAGCAAGTCTTTGGAGATGGGAGAGTATGCAAGAAGGAAAAAAT
CATGATTTAATATCCCTTCTTGCCTACTCCTCCCATTCCATCTGCTTTCTGCGACTCCTCTCTTTCCTTA
TTCTAGACAAAAGCGTGATCTAAAATTAATCAAGGAGCAAGAGGGAAAGGAAAGAGGGTTGCTGGGAGTT
ACGGGTATGGGAGGATTGGACAGGCCTGCTTGGTTTTAAGTGACCAAAGTCTGTTCTTTCCAACGCCTCC
CATACCGGTGATCTCCAGCTGTTTCCTCCCTTTCCCTTGCTTGTCCTGCTTCAGATCCTTCAGTTTGGTA
AGATCTGCCCCTGTATGCATGTCGTTGGTCTCATGATGATGATGCGTGCTCTTCTTTTGTTTTTGAAAAA
AGAATATCATTTCGTTGACTTGTTAATCTTGCTTTTATGCGGGATATTGTTATGTGTCTTGTATAAAGAT
TTTATTCGCCCTTTTTTTTATGCTCAGGTGACAGAAGCGAGTTGTTGGTTATGGA

>gi|58309237|gb|AJ640510.1|AJ640510 AJ640510 Populus tremula x P. tremuloides/Amanita muscaria mixed EST library Populus tremula x P. tremuloides/Amanita muscaria mixed EST library cDNA clone ptamaac210007a06, mRNA sequence
CCCTTCTTGCCTACTCCTCCCATTCCATCTGCTTTCTGCGATCCTCTTTCCTTATCAAACAAAAGCGTGA
TCTAAAATTAATCAAGACAAGAGGGAAAGGAAAGAGGTTGCTGGAGTTACGGTATGGGAGGATGGACAGG
CCTGCTTGGTTTTAATTAACCAAAGTCTGTCTTTCCAACGCCTCCCATACGGTGATCTCCAGCTTTTTCC
TCCCTTTCCCTTGCTTGTCCTGCTTCAGATCCTTCGGTTTGGTAAGATCTGCCCCTGTATGCATGTCGTT
GGTCTCATGATGATGGTGACAGAATCGAGTTGTTGGTTATGGAGTATCATTGAAAAGATTAGAGGATGTT
TTGATCTGTTGGTAGATCTGAGTAGATCATTTGTCAATCCAGCTAAATTTAATATTAGCAACTGATAAAT
C
