# Supplementary material for: Phylogenetic Analysis and Molecular Evolution Patterns in the MIR482-MIR1448 Polycistron of Populus L
Source: PLoS One. 2012 Oct 18;7(10):e47811. doi: 10.1371/journal.pone.0047811 (PMC3475693; doi:10.1371/journal.pone.0047811)
Supplement: Text S2 — The pre-miR482 and miR482 sequences in miRBase release 18. (TXT) [file pone.0047811.s005.txt]

Text S2. The pre-miR482 and miR482 sequences in miRBase release 18.

The precursor sequences of plant miR482
>pta-MIR482a_MI0005791
GAGGTGTGGAAGGATAGGGTAAGACTAAGGTTAAGGAGAAACTCTGCTTCATTAATTCTCTGCTCCAGTCTTCCCTACTCCTCCCATTCCTT
>ptc-MIR1448 MI0007048
GTTACGGGTATGGGAGGATTGGACAGTACTGCTTGGTTTTAATTAACCAAAGTCTGTTCTTTCCAACGCCTCCCATACCGGTAAT
>pta-MIR482d_MI0007053
GAGGTGTGGAAGGATAGGGTAAGACTAAGGTTAAGGAGAAACTCTGCTTCATTAATTCTCTGCTCCAGTCCTCCCTACTCCTCCCATTCCTT
>pta-MIR482b_MI0005792
GAGGTGTGGAAGGATAGGGTAAGACTAGGGTTAAGCAGAAACTCTGCTTCATTAATTCTCTGCTCCAGTCTTCCCTACTCCTCCCATTCCTT
>pab-MIR482a_MI0016126
TTGGAGGAGTGGAAGGATAGGGTAAGACTGCGGTTAAGTGAGTCTGCTTCAATAATTCTTTGCTCTAATCTCACCAGTCTTCCCTACTCCTCCCATTCCTGTTGCCTTCATCACAGTT
>pta-MIR482c_MI0007052
AGGAGTGGGAGGGTAGGAGAAGGCTCTGTGGTGAGGTCTCAGTCATAATCTCATCAGTCTTCCCTATTCCTCCCATTCCT
>pab-MIR482b_MI0016127
ATGTGGATGGAAGTCTTGAGGATTGGGAGGATAGGAGAAGGCTGTTTGCTTAATTCTCAGTTGAAACCTGATTAGTCTTCCCTATTCCTCCCATTCCTATTGCCTCCATCACACATCCCTT
>pab-MIR482c_MI0016128
TGAGAAGGGAATGGATGTGTTTTGTGGATGGAAGTCTTGAGGAGTGGGAGCAGAGGATAAGACTGCTGCTTTGAATATTATCAGTCTTTCCTACTCCTCCCATTCCTATTGGCTTCACCACACATCCCTTCCCAACG
>vvi-MIR482_MI0007971
AATGTTTGGGAATTGGAGAGTAGGAAAGCTTAGCCATCTATTCCCTTCATGGTTTCCTCTCCATGGATTGGGGGTCTAGAGCTAGTCTTTCCTACTCCTCCCATTCCTATTGTTTTC
>csi-MIR482a_MI0016722
AGGAAGTTTTGGGAGTGGGAGCGTGGGGTAAGAAGAGAAGAAAGCGTATAATTTTTCTTTTCTTTTTCAATTGAGAAAGAAAATTACAAATTCAATTTCTTCCCTATGCCTCCCATTCCTATGATTTCC
>csi-MIR482b_MI0016723
AGGAAATTTCTGGAATGGGAGGCTTGGCAAGAAGCGATCTATTTTTCTTGTTCAATAAAAAAGAAAAAGAAAATTTTTCTTGCCCACCCCTCCCATTCCTTGGATTTCC
>csi-MIR482c_MI0016737
TAAAATTTTTGGAATTGGGTGCTAGGGAAGGTTTTGTTTGACTTGTCTGTCATAACTAAATTAATTTTCCCTAGTCCCCCTATTCCTATGATTTTC
>gma-MIR482a_MI0007218
TCAGAATTTGTGGGAATGGGCTGATTGGGAAGCAATGTGTGCTGGTGCAATGCATTTAATTTCTTCCCAATTCCGCCCATTCCTATGATTTCTGA
>pvu-MIR482_MI0010702
GGGATCCGGAGATTGGAGCAATCAGAATTTGTGGGAATGGGCTGATTGGGAAGCAATGTGTGCTGGTGCAATGCATTTAATTTCTTCCCAATTCCGCCCATTCCTATGATCTCTGATGATTCTTTCCTTTCCT
>sly-MIR482_MI0018482
CGAAAATCTATGGGGATTGGTGAGTTGGAAAGCTTTTCTTTTTCTTCTCTTGTGATTAGCTTTCCAATTCCACCCATTCCTATGGTTTTTCG
>gso-MIR482a_MI0015359
GGGGAAGGCATGGGTATGGGGGGATTGGGAAGGAATATCCATAAGCAAAATATGCTATTTCTTCCCTACACCTCCCATACCACTGTTTTTCCT
>gso-MIR482b_MI0015360
GGGGAAGACATGGGTATGGGGGGATTGGGAAGGAATATTCATAAGCAAAATATGTTATTTCTTCCCTACACCTCCCATACCACTGTTTTTCCT
>mdm-MIR482_MI0010695
GAGAAGAGGGAAAGGGAGATTGGAGCTGCTGGAAGTTTTAGGAATGGGCTGTTTGGGAACAAGGAAATTACCACAATAATTGTCTTGTGGGGTTTCTTCCCAAGCCCGCCCATTCCTATGATTTCCAGCTGTTCCTCCCTTTCCCTTGTCTC
>gra-MIR482_MI0013536
GAAGGAGGAAAAGGAGAGACCGTTTCTGGAAATTTTCGGAATGGAGGAGTTGGAAAGATTTTGAATTTTCTCTGTATTTTAATAATGAAAAATCTTTCCAATTCCTCCCATTCCACTGATTTCCAGCACTTCCTCTCCATTTTCTTACCTTT
>ghr-MIR482a_MI0013546
ATTGTTAAAGAGGGAAAGGGAGAAAGAGTTGCCGGGAGTTTATGGAAGTGGGATGGGTGGAAAGATTTGTATTTTCTCTCTTGAGTTTCTAAGAATGTAAAGCAAATCTTTCCTACTCCTCCCATACCACTTATTTCCAGTTCTTCCTCTCCACTTCTTACTTTTCTCGAT
>ghr-MIR482b_MI0013547
AGAGACGATGGAGAAGGAGCTTAGGATTCTAGAAAGCTCGTGGGATGGGTGAGGGGGTAAGACAATGGACTGTTTCAGTCTTTTGGAAACAGAAATAAAGAAGAAGGCTGGTTTATGTCTTGCCTACTCCACCCATGCCACTGGTTTCCTGGTGTTCCTCCTCCTCCTAAAGTCTCT
>aqc-MIR482a_MI0012107
GGGGATGGTGGAAAGTGATTGAGTTATGAGAAGCCTTGGGTATGAGAGGGTCGGCATGGTATGATGATGATGATGATGATGATGATGATGATTCTTCTTTCATTTTCTCTATTTAATCTTGCCGACTCCTCCCATACCAATGGTTTCTCATTTCTCTTCCCTTTCCTTTTTATCCCCCT
>aqc-MIR482c_MI0012109
GGGGATGGTGGAAAGGGATTGAGTTATGAGAAGCCTTGGGTATGAGAGGGTCGGCATGGTATGATGATGATGATGATGATGATGATGATGATTCTTCTTTCATTTTCTCTATTTAATCTTGCCGACTCCTCCCATACCAATGGTTTCTCATTTCTCTCCCCTTCCTTTTTTCCCCCT
>aqc-MIR482b_MI0012108
GGATTGAGTTATGAGAAGCCTTGGGTATGAGAGGGTCGGCATGGTATGATGATGATGATGATGATGATGATGATGATTCTTCTTTCATTTTCTCTATTTAATCTTGCCGACTCCTCCCATACCAATGGTTTCTCATTTCTCTTCCCT
>pab-MIR482d_MI0016120
AAGGCCAAAGGCTTGCGAGGATAGGAAAAACTCGTGTGGTGTATTTTCTCACTCACCGATCTACAGTTTTTCCCACTCCTCCCAAGCCCATGGCCTT
>ptc-MIR482_MI0002397
GAGTCCTAGCAAGTCTTTGGAGATGGGAGAGTATGCAAGAAGGAAAAATTCATGATTTAATATTCTTTCTTGCCTACTCCTCCCATTCCATCTGCTTTCTGCGACTC
>zma-MIR482_MI0013238
AGTGGGAGATGAAGGAGCCTTGCATCGATGTCACCGCCGGAGGAGCGCTCGCCTTCTTCGCGCACCGCCGCAATAGCCGCCCTCGGACCCCTCGCCTCGCTCTTCCTTGTTCCTCCCATTTT
>gma-MIR482b_MI0016527
GGTATGGGGGGATTGGGAAGGAATATCCATAAGCAAAATATGCTATTTCTTCCCTACACCTCCCATACC
>gma-MIR482c MI0017851
AGAATTTGTGGGAATGGGCTGATTGGGAAGTAATGAGATTGAGCAATACATTTAATTTCTTCCCAATTCCGCCCATTCCTATGATTTCTG
>gma-MIR482d MI0018681
GGGGGAAGACATGGGTATGGGGGGATTGGGAAGGAATATCCATAAGCAAAATATGTTATTTCTTCCCTACACCTCCCATACCACTGTTTTTCCTC
>mtr-MIR482 MI0018337
GGGGAAGGCATAGGCATGGGATAGTAGGGAAGAAGTGATAACAGCATATGCTTATTATGGTGCTTCTTCTTACCTACACCTCCCATGCCTACGTTTTCCCTCTA
>vun-MIR482 MI0019579
TCAGAAATTGTGGGAATGGGCTGATTGGGAAGCAATGAAATCATCTCAAGTGATTGTGCGTAATTTTCTTCCCAATTCCGCCCATTCCTATGATTTCTGA


The mature sequences of plant miR482 
>ptc0miR482.1
ccuacuccucccauucc
>ptc-miR482.2 MIMAT0006785
UCUUGCCUACUCCUCCCAUU
>pta-miR482a MIMAT0005002
UCUUCCCUACUCCUCCCAUUCC
>pta-miR482b MIMAT0005003
UCUUCCCUACUCCUCCCAUUCC
>pta-miR482c MIMAT0006014
UCUUCCCUAUUCCUCCCAUU
>pta-miR482d MIMAT0006015
UCCUCCCUACUCCUCCCAUU
>gma-miR482a-5p MIMAT0017337
AGAAUUUGUGGGAAUGGGCUGA
>gma-miR482a-3p MIMAT0007364
UCUUCCCAAUUCCGCCCAUUCCUA
>vvi-miR482 MIMAT0006576
UCUUUCCUACUCCUCCCAUUCC
>mdm-miR482 MIMAT0011165
UCUUCCCAAGCCCGCCCAUUCC
>mdm-miR482* MIMAT0011164
GGAAUGGGCUGUUUGGGAACA
>pvu-miR482 MIMAT0011173
UCUUCCCAAUUCCGCCCAUUCC
>aqc-miR482a MIMAT0012589
UCUUGCCGACUCCUCCCAUACC
>aqc-miR482b MIMAT0012590
UCUUGCCGACUCCUCCCAUACC
>aqc-miR482c MIMAT0012591
UCUUGCCGACUCCUCCCAUACC
>zma-miR482 MIMAT0014027
UCUUCCUUGUUCCUCCCAUU
>gra-miR482 MIMAT0014329
UCUUUCCAAUUCCUCCCAUUCC
>ghr-miR482a MIMAT0014339
UCUUUCCUACUCCUCCCAUACC
>ghr-miR482b MIMAT0014340
UCUUGCCUACUCCACCCAUGCC
>gso-miR482a MIMAT0016353
UCUUCCCUACACCUCCCAUAC
>gso-miR482b MIMAT0016354
UCUUCCCUACACCUCCCAUAC
>pab-miR482d MIMAT0018150
GGCUUGCGAGGAUAGGAAAAA
>pab-miR482a MIMAT0018156
UCUUCCCUACUCCUCCCAUUCC
>pab-miR482b MIMAT0018157
UCUUCCCUAUUCCUCCCAUUCC
>pab-miR482c MIMAT0018158
UCUUUCCUACUCCUCCCAUUCC
>gma-miR482b MIMAT0018286
UAUGGGGGGAUUGGGAAGGAAU
>csi-miR482a MIMAT0018480
UCUUCCCUAUGCCUCCCAUUCC
>csi-miR482b MIMAT0018481
UCUUGCCCACCCCUCCCAUUCC
>csi-miR482c MIMAT0018495
UUCCCUAGUCCCCCUAUUCCUA
>sly-miR482 MIMAT0020769
UUUCCAAUUCCACCCAUUCCUA
